# Supplementary material for: Static and Dynamical Quantum Studies of CX3-AlX2 and CSiX3-BX2 (X = F, Cl, Br) Complexes with Hydrocyanic Acid: Unusual Behavior of Strong π-Hole at Triel Center
Source: Int J Mol Sci. 2023 Apr 26;24(9):7881. doi: 10.3390/ijms24097881 (PMC10177972; doi:10.3390/ijms24097881)
Supplement: Supplementary file 1 [file ijms-24-07881-s001.zip]

Archive with 1 entries (1 files):
- ijms-2340444-supplementary.pdf
